# Supplementary material for: TH588 and Low-Dose Nocodazole Impair Chromosome Congression by Suppressing Microtubule Turnover within the Mitotic Spindle
Source: Cancers (Basel). 2021 Nov 29;13(23):5995. doi: 10.3390/cancers13235995 (PMC8657032; doi:10.3390/cancers13235995)
Supplement: Supplementary file 1 [file cancers-13-05995-s001.zip]

Archive with 11 entries (11 files):
- Rajendraprasad et al_supplement.pdf
- Video S1.avi
- Video S10.avi
- Video S2.avi
- Video S3.avi
- Video S4.avi
- Video S5.avi
- Video S6.avi
- Video S7.avi
- Video S8.avi
- Video S9.avi
